# Supplementary material for: MidMedPol: Polychaetes from midlittoral rocky shores in Greece and Italy (Mediterranean Sea)
Source: Biodivers Data J. 2013 Sep 16;(1):e961. doi: 10.3897/BDJ.1.e961 (PMC3964708; doi:10.3897/BDJ.1.e961)
Supplement: Supplementary file 1 — Authors: Sarah Faulwetter Data type: Microsoft Excel file Number of polychaete records in the Mediterranean in five-year intervals since 1960. Data from the Ocean Biogeographic information system, plus additions from the present dataset. File: oo_4274.xls [file biodiversity_data_journal-1-e961-s001.xls]

## Sheet: Sheet1
OBIS polychaete data, 5-year intervals, from 1960 onward
year	OBIS	MidMedPol
1960 – 1964	35	0
1965 – 1969	56	0
1970 – 1974	659	0
1975 – 1979	598	0
1980 – 1984	504	99
1985 – 1989	579	327
1990 – 1994	1446	0
1995 – 1999	3333	157
2000 – 2004	2249	0
2005 – 2010	423	205
	9882	788
OBIS polychaete data, 5-year intervals, until 5m depth, from 1960 onward
year	OBIS	MidMedPol
1960 – 1964	3	0
1965 – 1969	1	0
1970 – 1974	54	0
1975 – 1979	18	0
1980 – 1984	14	99
1985 – 1989	10	327
1990 – 1994
1995 – 1999	50	157
2000 – 2004	38	0
2005 – 2009	25	205
