# Supplementary material for: MidMedPol: Polychaetes from midlittoral rocky shores in Greece and Italy (Mediterranean Sea)
Source: Biodivers Data J. 2013 Sep 16;(1):e961. doi: 10.3897/BDJ.1.e961 (PMC3964708; doi:10.3897/BDJ.1.e961)
Supplement: Supplementary file 2 — Authors: Kleoniki Keklikoglou Data type: Microsoft Excel spreadsheet Summary of the number of species per family. File: oo_4271.xls [file biodiversity_data_journal-1-e961-s002.xls]

## Sheet: Φύλλο1
Family	Number of species
Lumbrineridae	4
Spionidae	4
Cirratulidae	6
Sabellidae	6
Eunicidae	7
Phyllodocidae	8
Serpulidae	13
Nereididae	15
OTHERS	18
Syllidae	41
OTHERS (1-3)
Sabellariidae	3
Terebellidae	3
Capitellidae	2
Amphinomidae	1
Aphroditidae	1
Chrysopetalidae	1
Dorvilleidae	1
Maldanidae	1
Oenonidae	1
Opheliidae	1
Orbiniidae	1
Pholoidae	1
Polynoidae	1
